# Supplementary material for: AQP9 and ZAP70 as immune-related prognostic biomarkers suppress proliferation, migration and invasion of laryngeal cancer cells
Source: BMC Cancer. 2022 Apr 28;22:465. doi: 10.1186/s12885-022-09458-8 (PMC9047300; doi:10.1186/s12885-022-09458-8)
Supplement: Supplementary file 1 — Additional file 1: Supplementary Table 1. Clinical information of laryngeal cancer patients. [file 12885_2022_9458_MOESM1_ESM.xlsx]

## Sheet: Sheet1
Supplementary table 1. Clinical information of laryngeal cancer patients.
sample	os	status	age	gender	clinical_stage
TCGA-CV-7421	2	Dead	76	male	Stage IV
TCGA-CR-7399	181	Alive	60	female	Stage IV
TCGA-CV-7242	1095	Alive	60	female	Stage III
TCGA-T3-A92M	417	Alive	52	male	Stage IV
TCGA-UF-A7J9	1358	Alive	75	male	Stage IV
TCGA-BA-5555	520	Alive	54	male	Stage IV
TCGA-CR-7370	105	Alive	72	female	Stage II
TCGA-CV-7177	663	Dead	82	female	Stage I
TCGA-CV-7437	506	Dead	77	male	Stage II
TCGA-CV-7440	675	Dead	38	male	Stage II
TCGA-CN-5363	253	Dead	48	male	Stage IV
TCGA-CN-A497	1065	Alive	63	male	Stage IV
TCGA-CV-7422	1037	Dead	60	female	Stage IV
TCGA-UF-A7JJ	549	Alive	68	male	Stage IV
TCGA-UF-A7JF	1686	Alive	80	male	Stage IV
TCGA-F7-7848	1131	Alive	47	male	Stage IV
TCGA-CN-4738	436	Dead	53	male	Stage IV
TCGA-CV-6962	126	Dead	65	male	Stage III
TCGA-CR-7374	30	Alive	67	female	Stage II
TCGA-CV-7418	789	Dead	62	male	Stage IV
TCGA-CV-7247	577	Dead	55	male	Stage II
TCGA-UF-A7JH	896	Alive	59	male	Stage IV
TCGA-HD-7229	1027	Alive	60	male	Stage IV
TCGA-TN-A7HJ	403	Alive	51	male	Stage III
TCGA-CN-4722	1483	Alive	61	female	Stage II
TCGA-CV-7430	495	Dead	56	male	Stage III
TCGA-CV-5443	2784	Alive	63	male	Stage III
TCGA-QK-A8ZB	542	Alive	68	male	Stage IV
TCGA-BA-A6DI	336	Dead	62	male	Stage III
TCGA-D6-6517	292	Alive	59	male	Stage III
TCGA-KU-A66S	406	Dead	69	female	Stage III
TCGA-QK-AA3J	466	Alive	69	male	Stage I
TCGA-CV-7250	2900	Dead	64	male	Stage III
TCGA-CN-6023	1584	Alive	73	male	Stage IV
TCGA-CV-6935	295	Dead	67	male	Stage III
TCGA-CN-A63U	964	Alive	50	male	Stage III
TCGA-CN-6021	276	Dead	63	female	Stage III
TCGA-CV-7245	797	Alive	62	male	Stage III
TCGA-CN-6012	1460	Alive	66	male	Stage III
TCGA-CV-7261	1512	Alive	57	male	Stage III
TCGA-CR-7371	94	Dead	45	female	Stage III
TCGA-CN-6997	988	Dead	66	male	Stage IV
TCGA-BA-4078	276	Dead	83	male	Stage IV
TCGA-D6-A74Q	710	Alive	67	male	Stage IV
TCGA-CN-5360	2169	Alive	68	male	Stage IV
TCGA-CV-A6K1	685	Alive	65	male	Stage IV
TCGA-D6-8568	759	Alive	62	male	Stage II
TCGA-D6-6826	348	Dead	64	female	Stage IV
TCGA-CN-A49B	904	Alive	71	male	Stage III
TCGA-CR-7398	156	Alive	53	female	Stage II
TCGA-CV-5441	2886	Alive	58	male	Stage IV
TCGA-CN-6989	980	Dead	64	male	Stage IV
TCGA-CV-5431	522	Dead	73	male	Stage IV
TCGA-BB-4217	187	Alive	68	male	Stage IV
TCGA-CV-5432	3930	Alive	68	male	Stage III
TCGA-CR-7389	392	Alive	55	male	Stage III
TCGA-UF-A71D	1461	Alive	54	female	Stage IV
TCGA-CV-5434	3314	Dead	60	male	Stage IV
TCGA-CV-5440	3270	Alive	52	male	Stage IV
TCGA-CV-7248	521	Dead	63	female	Stage IV
TCGA-CR-6474	564	Dead	51	male	Stage IV
TCGA-CV-5435	2319	Dead	57	male	Stage IV
TCGA-CV-A460	1838	Dead	72	male	Stage IV
TCGA-CN-4739	1394	Dead	71	male	Stage IV
TCGA-CN-4723	1699	Alive	67	male	Stage IV
TCGA-CV-A45Y	2703	Dead	61	male	Stage IV
TCGA-UF-A718	1971	Alive	62	male	Stage IV
TCGA-CV-A461	2064	Dead	65	male	Stage III
TCGA-CV-7424	453	Dead	67	male	Stage IV
TCGA-CN-6010	1523	Alive	53	male	Stage IV
TCGA-CR-7402	911	Alive	68	male	Stage III
TCGA-CN-4727	1560	Alive	56	male	Stage IV
TCGA-DQ-5629	941	Dead	64	male	Stage IV
TCGA-CV-A45W	1398	Dead	75	male	Stage III
TCGA-BA-A6DA	351	Alive	41	female	Stage IV
TCGA-BA-6868	472	Dead	53	male	Stage IV
TCGA-CV-7089	1972	Dead	74	male	Stage IV
TCGA-H7-A6C5	642	Alive	65	male	Stage III
TCGA-CN-5356	1409	Alive	56	male	Stage III
TCGA-UF-A7JK	424	Dead	59	male	Stage IV
TCGA-CV-7433	601	Dead	49	male	Stage IV
TCGA-CR-7388	823	Dead	70	female	Stage IV
TCGA-CV-A45Z	1466	Dead	75	male	Stage II
TCGA-CV-5430	4241	Alive	61	male	Stage IV
TCGA-D6-A6EK	875	Alive	67	male	Stage IV
TCGA-D6-6824	77	Alive	61	male	Stage IV
TCGA-CN-4735	1737	Alive	52	male	Stage IV
TCGA-CN-A63T	225	Alive	60	male	Stage IV
TCGA-QK-A8Z8	171	Dead	60	female	Stage IV
TCGA-BA-6869	644	Alive	62	male	Stage III
TCGA-CN-6022	281	Dead	49	male	Stage IV
TCGA-CV-7410	6417	Dead	61	male	Stage II
TCGA-CR-7364	1435	Alive	66	male	Stage III
TCGA-CN-6992	1066	Alive	61	male	Stage IV
TCGA-CV-5444	2437	Alive	64	male	Stage IV
TCGA-D6-A6ES	389	Alive	50	male	Stage IV
TCGA-CN-A6V3	742	Alive	61	male	Stage IV
TCGA-CN-6988	318	Alive	47	male	Stage IV
TCGA-CN-5355	1278	Alive	64	male	Stage IV
TCGA-F7-8298	995	Alive	58	male	Stage I
TCGA-CN-A63W	377	Dead	48	female	Stage IV
TCGA-BA-6870	451	Dead	60	female	Stage IV
TCGA-D6-A6EQ	368	Alive	57	male	Stage IV
TCGA-CN-A641	367	Alive	47	male	Stage IV
TCGA-BA-4076	415	Dead	39	male	Stage IV
TCGA-CV-7415	695	Dead	60	male	Stage III
TCGA-CV-7101	160	Dead	80	male	Stage II
TCGA-CV-5978	215	Dead	53	female	Stage IV
