# Supplementary material for: AQP9 and ZAP70 as immune-related prognostic biomarkers suppress proliferation, migration and invasion of laryngeal cancer cells
Source: BMC Cancer. 2022 Apr 28;22:465. doi: 10.1186/s12885-022-09458-8 (PMC9047300; doi:10.1186/s12885-022-09458-8)
Supplement: Supplementary file 2 — Additional file 2: Supplementary Table 2. Differentially expressed IRGs in laryngeal cancer by DESeq2. [file 12885_2022_9458_MOESM2_ESM.xlsx]

## Sheet: Sheet1
Supplementary table 2. Differentially expressed IRGs in laryngeal cancer by DESeq2.
baseMean	log2FoldChange	lfcSE	stat	pvalue	padj
SEMA3F	6154.17	-1.2092	0.196972	-6.13893	8.3081e-10	1.79218e-08
PLXND1	4330.3	1.00717	0.20409	4.93493	8.01803e-07	8.16146e-06
MPO	62.3965	-4.62301	0.506629	-9.12504	7.17099e-20	1.94907e-17
TNFRSF12A	4858.32	1.59243	0.317399	5.01713	5.245e-07	5.56087e-06
PLAUR	3470.24	1.62172	0.277732	5.83914	5.24711e-09	1.00434e-07
SLC11A1	588.85	2.39272	0.290318	8.24174	1.69726e-16	1.77428e-14
TYMP	19478.4	1.71204	0.36146	4.73646	2.17482e-06	1.97039e-05
MSR1	671.366	1.31189	0.361606	3.62796	0.00028567	0.00127265
TNC	69185.5	1.66581	0.440263	3.78367	0.000154531	0.000744708
TNFRSF17	85.6879	1.57239	0.54128	2.90495	0.00367315	0.0110529
TNFRSF9	241.062	2.20894	0.328129	6.73192	1.6744e-11	5.83465e-10
LTBP1	9659.44	2.15444	0.338185	6.3706	1.88293e-10	4.82811e-09
KCNH2	84.7291	1.14386	0.479625	2.3849	0.0170837	0.0404555
FGFR3	11658.3	-1.10236	0.309174	-3.5655	0.000363161	0.0015569
GAL	253.852	3.47747	0.603948	5.75789	8.51705e-09	1.5032e-07
RORA	1627.48	-1.41117	0.289183	-4.87985	1.06169e-06	1.05316e-05
TGFBR3	1111.22	-1.21366	0.39094	-3.10446	0.00190628	0.0063652
FGF10	38.2539	-1.52725	0.583256	-2.61849	0.00883188	0.0223511
TFRC	20423.5	1.55548	0.335894	4.63087	3.64126e-06	3.07359e-05
PTGS2	2726.03	1.41648	0.523889	2.70378	0.00685551	0.0181966
SEMA3C	4932.12	1.09188	0.389001	2.80688	0.0050024	0.0139924
RARB	463.962	-1.31917	0.448116	-2.94382	0.00324189	0.0099228
ADCYAP1R1	48.7157	-1.25109	0.446572	-2.80154	0.00508598	0.0141299
ARG2	668.519	-1.12152	0.386108	-2.90469	0.00367618	0.0110529
IL12RB2	178.26	1.4682	0.485066	3.02681	0.0024715	0.00786725
SEMA5B	134.108	2.52034	0.390103	6.4607	1.04223e-10	3.07911e-09
PTHLH	11999	2.78414	0.432973	6.43028	1.27366e-10	3.68276e-09
CHGB	652.991	3.58137	0.802297	4.4639	8.04816e-06	6.00959e-05
BIRC5	4048.53	1.18518	0.226357	5.23589	1.64188e-07	2.06603e-06
LYZ	46457.8	-4.36906	0.593236	-7.36479	1.77429e-13	8.61162e-12
BLNK	1167.76	-2.53772	0.342069	-7.41874	1.18239e-13	6.42749e-12
IL11	440.889	4.45422	0.44948	9.90972	3.77712e-23	2.56655e-20
JAK2	952.605	-1.02003	0.294655	-3.46178	0.000536622	0.00215496
OSM	253.36	1.51984	0.425763	3.56969	0.000357404	0.00153707
PDGFB	1496.11	1.41542	0.255914	5.53085	3.18679e-08	4.86613e-07
CTSG	94.7422	-1.36692	0.448016	-3.05104	0.0022805	0.00743214
MMP9	7685.91	4.50656	0.480626	9.37645	6.82342e-21	3.09101e-18
CD40LG	29.7811	-1.28734	0.459297	-2.80285	0.00506526	0.0141299
MAPK3	4010.73	-1.4519	0.193853	-7.4897	6.90314e-14	3.9089e-12
IL21R	228.712	1.44341	0.350891	4.11357	3.89588e-05	0.000227797
AQP9	296.154	3.09544	0.446906	6.9264	4.31695e-12	1.67621e-10
AMH	80.7517	2.74124	0.600362	4.56597	4.97192e-06	4.07039e-05
TGFB1	7219.5	1.27514	0.19995	6.37729	1.80252e-10	4.80319e-09
CD79A	1080.83	1.42937	0.546679	2.61464	0.00893221	0.0224794
CLEC11A	572.551	1.73306	0.311868	5.55701	2.74431e-08	4.2868e-07
PTN	1418.16	-1.39953	0.488056	-2.86756	0.00413655	0.0121943
CCL24	126.453	-1.28608	0.367759	-3.49707	0.000470406	0.00193722
TFR2	182.168	1.23739	0.395307	3.1302	0.0017469	0.00590555
OGN	268.742	-2.88546	0.616888	-4.67745	2.90471e-06	2.56331e-05
CXCL12	1483.59	-1.79182	0.356512	-5.02596	5.00916e-07	5.40274e-06
MAP3K8	937.021	-1.46997	0.282619	-5.20125	1.97948e-07	2.38063e-06
CCL7	18.0526	2.25802	0.504289	4.47763	7.54771e-06	5.66704e-05
CCL2	1550.93	-2.01068	0.323262	-6.21997	4.97241e-10	1.12833e-08
VTN	14.0864	1.41046	0.389956	3.61698	0.00029806	0.00131088
ENDOU	832.834	-4.09371	0.638917	-6.40727	1.48152e-10	4.19455e-09
NR2E1	54.3295	5.13355	0.781381	6.56985	5.03665e-11	1.56544e-09
PRLR	166.542	1.41554	0.602493	2.34948	0.0187998	0.0440498
PDGFRB	6579.72	1.4873	0.310432	4.79106	1.65904e-06	1.56572e-05
STC2	2143.69	3.78526	0.424293	8.92135	4.60656e-19	1.04339e-16
FGF12	325.864	1.24485	0.519208	2.3976	0.016503	0.0395688
PLXNA1	12896.2	1.15135	0.201652	5.70961	1.13235e-08	1.94792e-07
IL1A	2143.59	1.83895	0.545844	3.369	0.000754401	0.00284786
CCL20	842.437	1.92748	0.539312	3.57397	0.00035161	0.00151695
ZAP70	380.081	1.32704	0.408172	3.25118	0.00114929	0.00406741
POMC	238.333	1.76977	0.641988	2.7567	0.00583881	0.0157752
TACR1	95.5846	-1.67266	0.461667	-3.6231	0.000291097	0.00128442
GNLY	717.549	1.74203	0.42861	4.06437	4.81614e-05	0.000278102
IL1R2	3026.44	-1.62608	0.543977	-2.98924	0.00279672	0.00873733
PROC	157.989	2.66096	0.507141	5.24698	1.54613e-07	1.96373e-06
ANGPTL1	96.9068	-4.01241	0.474906	-8.44883	2.94224e-17	3.33209e-15
LEPR	795.822	-2.19806	0.322031	-6.82563	8.75416e-12	3.21538e-10
AKT3	1423.17	1.09347	0.345499	3.1649	0.00155135	0.00533745
ARTN	995.644	3.15785	0.400645	7.88192	3.22393e-15	2.68847e-13
TNFSF4	204.792	2.33777	0.350041	6.67854	2.41326e-11	8.03656e-10
TNFAIP3	6705.54	1.17041	0.30678	3.81515	0.0001361	0.00066294
SPP1	14754.9	4.95345	0.602604	8.22007	2.03393e-16	1.84274e-14
CSF3R	449.976	1.49629	0.362665	4.12582	3.69409e-05	0.000219225
PGF	2534.74	2.29884	0.360774	6.37196	1.86628e-10	4.82811e-09
LTBP2	8058.16	1.21035	0.267865	4.51852	6.22733e-06	4.85331e-05
TGFB3	1735.42	1.38091	0.303236	4.5539	5.2661e-06	4.2599e-05
TNFSF18	187.636	2.51741	0.61171	4.11536	3.86583e-05	0.000227431
TNFSF11	69.3869	2.42363	0.444705	5.44997	5.03792e-08	7.20688e-07
TNFRSF8	120.366	1.88774	0.366619	5.14906	2.61789e-07	2.98968e-06
CXCR4	2067.22	1.21362	0.312877	3.8789	0.00010493	0.000524267
ACVR2A	874.798	-1.1513	0.206638	-5.57157	2.5245e-08	3.9893e-07
INHBA	5523.31	3.48337	0.502177	6.93653	4.01847e-12	1.60621e-10
CNTFR	108.408	-1.64274	0.621067	-2.64502	0.0081685	0.0209849
PLAU	15577.1	2.31424	0.346554	6.67786	2.42457e-11	8.03656e-10
NR4A1	3946.31	-1.39055	0.410675	-3.386	0.00070919	0.00273028
IL13RA2	59.8233	1.97375	0.570136	3.46189	0.00053639	0.00215496
ACVR1C	270.787	1.75687	0.333741	5.26419	1.40811e-07	1.8053e-06
AHNAK	116853	-1.68806	0.248019	-6.80619	1.00214e-11	3.58397e-10
IL1B	1854.19	1.61643	0.462211	3.49716	0.000470232	0.00193722
CD70	121.195	2.57054	0.454085	5.66094	1.5055e-08	2.55461e-07
SLURP1	3664	-2.94676	0.800549	-3.68092	0.000232391	0.00107422
MCHR1	25.6707	2.44526	0.46434	5.26611	1.39348e-07	1.80357e-06
RAC2	3259.04	1.15089	0.292875	3.92963	8.50776e-05	0.000436304
LIF	678.251	1.57539	0.429518	3.66781	0.000244638	0.0011194
VGF	55.0427	1.41037	0.493558	2.85756	0.00426907	0.0125306
BST2	10034.3	2.31416	0.428148	5.40505	6.47909e-08	9.07741e-07
EPO	48.9517	3.55654	0.609409	5.83604	5.34559e-09	1.00898e-07
PPARG	314.186	-2.01508	0.460949	-4.3716	1.23342e-05	8.68507e-05
CHIT1	570.229	5.2221	0.684874	7.62491	2.44214e-14	1.65943e-12
TPT1	129931	-1.07709	0.21677	-4.96883	6.73587e-07	6.98782e-06
SPINK5	25648.4	-4.02723	0.517713	-7.7789	7.31607e-15	5.52363e-13
VAV3	2247.59	-1.65525	0.365786	-4.52518	6.03435e-06	4.75473e-05
SORT1	5255.88	-2.18306	0.252291	-8.65295	5.01838e-18	7.57775e-16
NGF	82.305	2.04285	0.569023	3.59009	0.000330562	0.00143525
RSAD2	2058.87	1.08975	0.473233	2.30277	0.0212917	0.0485493
IL6ST	5437.23	-1.06201	0.191346	-5.55021	2.85328e-08	4.40637e-07
SEMA4F	874.462	1.80884	0.239072	7.56607	3.84699e-14	2.39242e-12
IL6	644.464	-1.45923	0.517225	-2.82126	0.00478358	0.0135718
IL36G	3001	2.40752	0.551486	4.36552	1.26823e-05	8.83859e-05
IL1RN	24954.3	-2.53384	0.442516	-5.72599	1.02835e-08	1.7917e-07
IL36A	1164.96	-4.28437	0.778286	-5.50489	3.69406e-08	5.51674e-07
IL1F10	64.6696	2.80686	0.678528	4.13669	3.52352e-05	0.000212821
IL33	782.945	-2.48687	0.485049	-5.12705	2.94314e-07	3.33311e-06
ARRB1	529.681	-1.22794	0.217267	-5.65177	1.588e-08	2.63182e-07
SEMA6D	563.18	1.99103	0.525595	3.78814	0.000151778	0.000734046
SEMA7A	913.074	1.01906	0.276073	3.69128	0.000223129	0.00104203
CXCL9	3943.4	2.65306	0.554271	4.78656	1.69662e-06	1.59014e-05
EGF	181.356	-1.65303	0.533803	-3.0967	0.00195686	0.00650213
INHBE	54.0478	1.6036	0.463733	3.45801	0.000544175	0.00216872
LGR5	455.754	3.62622	0.662615	5.4726	4.43492e-08	6.48071e-07
DUOX2	5392.88	-1.73975	0.553419	-3.14365	0.00166856	0.00568315
FGF7	224.762	-1.69557	0.44204	-3.83578	0.000125166	0.000611873
TNFRSF11A	309.148	-2.22026	0.269821	-8.22864	1.8935e-16	1.83805e-14
IL19	55.283	-2.45251	0.552052	-4.44252	8.89098e-06	6.53127e-05
IL22RA1	1152.2	-1.58387	0.365522	-4.33317	1.46979e-05	9.98722e-05
SYTL1	4455.57	-1.05884	0.242147	-4.37272	1.22709e-05	8.68507e-05
XCL1	120.302	2.36184	0.372864	6.33433	2.38371e-10	5.78474e-09
RORC	276.494	-2.77065	0.452137	-6.12791	8.90411e-10	1.89073e-08
ACTA1	7181.4	-5.05603	0.953243	-5.30403	1.13271e-07	1.48015e-06
GDF7	61.1171	-2.72931	0.395545	-6.90013	5.1954e-12	1.96126e-10
PTH2R	246.339	4.04187	0.758346	5.32985	9.8296e-08	1.32262e-06
ACKR2	145.557	-1.56747	0.394467	-3.97364	7.07825e-05	0.000372843
NFKBIZ	2957.51	-1.0999	0.352192	-3.123	0.00179016	0.00603679
UCN2	288.251	2.13844	0.378939	5.64323	1.66889e-08	2.73255e-07
MUC4	8845.58	-2.9639	0.639073	-4.63781	3.52127e-06	3.00969e-05
PIK3R1	2837.75	-1.0544	0.255021	-4.13457	3.55628e-05	0.000213849
CXCL14	52526.8	2.51059	0.552559	4.54356	5.53111e-06	4.4478e-05
NFKBIE	1373.71	1.18015	0.261368	4.51528	6.32345e-06	4.88271e-05
IL18	2627.37	-1.59435	0.36521	-4.36557	1.26792e-05	8.83859e-05
NR3C2	159.164	-2.55883	0.408798	-6.25939	3.8648e-10	9.05562e-09
CCL28	494.045	-1.70806	0.380794	-4.48552	7.27372e-06	5.49166e-05
CYSLTR2	89.5054	1.60392	0.361965	4.43116	9.3727e-06	6.8115e-05
BMP3	308.916	-2.27954	0.811441	-2.80925	0.00496578	0.013972
NR4A2	904.61	-1.43599	0.360932	-3.97857	6.93306e-05	0.000369491
SEMA3D	369.189	1.24705	0.471071	2.64727	0.00811444	0.0209251
CXCL13	1102.26	2.46813	0.46233	5.33845	9.37432e-08	1.27397e-06
GDF6	34.2996	2.46189	0.516905	4.76275	1.90971e-06	1.76551e-05
NRG1	2528.35	1.529	0.376346	4.06274	4.8499e-05	0.000278102
IL34	473.216	-1.53004	0.385458	-3.96941	7.2051e-05	0.000378059
NRG2	45.5432	-3.526	0.396812	-8.88581	6.34568e-19	1.23197e-16
CD1C	99.4769	-1.2096	0.406869	-2.97294	0.00294967	0.00915205
CD1E	91.3526	-1.63688	0.410162	-3.99081	6.5847e-05	0.000355103
FCER1G	1040.36	1.14535	0.266174	4.303	1.68498e-05	0.00011116
VAV2	4117.44	1.41078	0.231317	6.09889	1.06811e-09	2.19933e-08
NLRX1	4103.6	-1.63522	0.305355	-5.35514	8.54899e-08	1.18552e-06
AZGP1	2550.52	-3.20921	0.721114	-4.45035	8.57299e-06	6.35726e-05
FGFR4	478.048	1.71122	0.34116	5.0159	5.27853e-07	5.56087e-06
SCGB3A1	6408.03	-2.84011	0.94311	-3.01143	0.00260019	0.00823697
FCGR3B	124.839	1.99462	0.532783	3.74378	0.000181272	0.000861359
IL24	794.114	2.8325	0.547217	5.17618	2.26471e-07	2.63055e-06
CXCR1	106.471	1.6054	0.546386	2.93821	0.00330111	0.0100814
CTLA4	178.681	1.77204	0.313137	5.659	1.52261e-08	2.55461e-07
ICOS	140.222	1.61585	0.319026	5.06495	4.08511e-07	4.47715e-06
PTX3	227.003	-2.27369	0.56656	-4.01315	5.99149e-05	0.000326136
IL17RC	1542.53	-1.40012	0.198337	-7.05931	1.67329e-12	6.8909e-11
CXCL5	342.938	4.13302	0.535425	7.71913	1.17128e-14	8.37774e-13
ESM1	373.742	4.84607	0.379948	12.7546	2.94025e-37	3.99579e-34
TLR3	515.23	-2.12824	0.333338	-6.38463	1.71809e-10	4.66976e-09
CSF2	143.798	4.2666	0.654147	6.52238	6.91983e-11	2.08979e-09
IL22RA2	51.1459	1.76152	0.504794	3.48958	0.000483773	0.00198026
IL31RA	214.422	1.11719	0.465989	2.39747	0.0165088	0.0395688
HNF4G	88.169	-1.5454	0.530808	-2.9114	0.00359808	0.0108662
GPER1	204.058	1.27207	0.360483	3.52878	0.000417481	0.0017511
GREM1	3397.64	2.45214	0.401243	6.11136	9.87874e-10	2.06542e-08
CD320	1498.17	1.06941	0.236712	4.51776	6.24966e-06	4.85331e-05
PNOC	62.0895	1.51769	0.52657	2.88222	0.00394887	0.0117687
CX3CR1	82.1647	-1.53414	0.366296	-4.18825	2.8111e-05	0.000174442
GDNF	94.1603	1.17189	0.505341	2.31902	0.0203941	0.04701
IL7R	2192.38	1.02751	0.336674	3.05194	0.00227366	0.00742765
IL12A	50.5219	-2.67451	0.489331	-5.46564	4.61227e-08	6.66817e-07
AR	260.514	-2.08472	0.448074	-4.65263	3.27733e-06	2.82992e-05
CXCL10	2439.21	2.17213	0.55774	3.89453	9.83889e-05	0.00049892
CXCL11	536.76	1.55863	0.562886	2.76901	0.00562275	0.0153133
ADRB2	1032.71	-1.4104	0.461608	-3.0554	0.00224764	0.00737813
CXCL8	5579.3	2.00379	0.475004	4.21848	2.45957e-05	0.000158415
SDC2	2203.39	1.51789	0.363613	4.17448	2.98673e-05	0.000182836
RAC3	1043.38	1.82106	0.389962	4.66984	3.01441e-06	2.64296e-05
FOS	28081.8	-2.51436	0.41535	-6.05358	1.41659e-09	2.8509e-08
SEMA3E	59.6736	-1.86104	0.659382	-2.8224	0.00476651	0.0135516
FPR2	84.1252	1.68645	0.476757	3.53734	0.000404173	0.00170053
APLN	519.745	2.42261	0.368598	6.5725	4.9478e-11	1.56544e-09
RXFP1	22.8576	3.91361	0.634188	6.17105	6.78369e-10	1.51132e-08
CCL11	154.408	4.60193	0.51889	8.86881	7.3932e-19	1.25592e-16
IL17D	57.3837	-2.31649	0.369166	-6.27493	3.49785e-10	8.33962e-09
RARG	8601.52	-1.21842	0.21104	-5.77338	7.76956e-09	1.38932e-07
CYSLTR1	125.615	-2.02736	0.34185	-5.93054	3.0194e-09	5.9469e-08
OLR1	386.852	2.71543	0.463503	5.8585	4.67067e-09	9.06777e-08
TNFRSF10C	110.889	1.36323	0.431656	3.15814	0.00158777	0.00544894
XCR1	139.721	-2.0321	0.423663	-4.79652	1.61448e-06	1.53432e-05
NR1D2	2382.17	-1.06393	0.24412	-4.35823	1.31117e-05	9.02268e-05
BTC	150.407	-2.34891	0.50489	-4.65233	3.28199e-06	2.82992e-05
DES	9929.23	-4.08831	0.927561	-4.40759	1.04528e-05	7.51604e-05
PCSK1	141.481	1.87188	0.358121	5.22695	1.72328e-07	2.14206e-06
SSTR2	105.24	1.95918	0.396212	4.94478	7.62285e-07	7.84807e-06
CXCR2	436.6	-3.7876	0.445349	-8.5048	1.81903e-17	2.24733e-15
GREM2	87.426	-3.68548	0.4679	-7.87664	3.36306e-15	2.68847e-13
F2R	2616.54	1.36265	0.260753	5.22582	1.73383e-07	2.14206e-06
BMP8A	45.2863	2.91865	0.397218	7.34773	2.01608e-13	9.25142e-12
FAM3B	1238.54	-3.43456	0.622913	-5.51371	3.51352e-08	5.30541e-07
GAST	129.28	5.97141	0.647027	9.229	2.73161e-20	9.28066e-18
SOCS3	9194.61	-1.32992	0.242444	-5.48548	4.12351e-08	6.09115e-07
JAG2	6304.26	1.00725	0.242869	4.14729	3.3644e-05	0.000204117
ROBO2	265.358	-1.56205	0.59241	-2.63677	0.00837008	0.0214217
SOCS1	743.499	2.53767	0.335441	7.56519	3.87294e-14	2.39242e-12
NTF3	120.209	-1.60383	0.529883	-3.02676	0.0024719	0.00786725
TNFRSF4	255.607	2.63538	0.307894	8.55936	1.13498e-17	1.54244e-15
MAPT	305.41	-3.4901	0.463422	-7.53116	5.02905e-14	2.97151e-12
TNFRSF18	1443.97	1.68451	0.395136	4.26311	2.01604e-05	0.000131721
CHP1	8687.96	-1.3384	0.181328	-7.38112	1.56967e-13	8.20456e-12
ISG15	9929.14	2.90183	0.497583	5.83186	5.48119e-09	1.0204e-07
SEMA4D	2797.68	-1.04937	0.215638	-4.86637	1.13669e-06	1.11939e-05
DMBT1	5819.78	-2.82289	0.956403	-2.95158	0.00316158	0.00972077
PLA2G2A	597.284	-2.82217	0.611682	-4.61378	3.95416e-06	3.3171e-05
CLDN4	18762.9	-2.16696	0.399824	-5.41977	5.96744e-08	8.44766e-07
CXCL17	3695.6	-3.35102	0.527298	-6.35507	2.08328e-10	5.24292e-09
ESRRG	77.6286	-2.89982	0.555127	-5.22371	1.75369e-07	2.14709e-06
PDGFA	2001.38	1.24624	0.264788	4.70657	2.51918e-06	2.25235e-05
NMB	948.391	1.94674	0.381948	5.09687	3.45318e-07	3.84661e-06
TUBB3	162.029	2.26879	0.357273	6.3503	2.14902e-10	5.31003e-09
TPM2	9244.03	-2.81649	0.440055	-6.40032	1.55052e-10	4.30031e-09
FAM3D	2835.94	-4.3318	0.589682	-7.346	2.04226e-13	9.25142e-12
PLXNB3	985.901	1.23355	0.293947	4.1965	2.71069e-05	0.000170538
FCGR3A	1618.43	2.04842	0.338444	6.05246	1.4265e-09	2.8509e-08
HLA-G	693.054	2.08815	0.484238	4.31223	1.61613e-05	0.000107663
HLA-F	5416.04	1.4069	0.296313	4.74803	2.05409e-06	1.8735e-05
HLA-A	79646.2	1.08069	0.279333	3.86884	0.000109353	0.000542374
IGKC	127881	2.05602	0.548728	3.74688	0.00017905	0.000853788
IGKV4-1	6863.66	2.229	0.58016	3.84204	0.000122016	0.000598629
IGKV5-2	83.7011	2.00494	0.698312	2.87112	0.00409019	0.0121102
IGKV3D-20	355.366	2.00214	0.608779	3.28878	0.00100624	0.00364661
IGKV3D-11	144.35	1.89076	0.623738	3.03134	0.0024347	0.00782213
IGLV4-69	980.197	2.20334	0.62959	3.49964	0.000465878	0.00193454
IGLV8-61	806.864	3.06733	0.759138	4.04055	5.33262e-05	0.000299464
IGLV4-60	162.41	3.45126	0.712009	4.84721	1.25211e-06	1.20682e-05
IGLV6-57	1779.2	2.44063	0.581017	4.20061	2.66193e-05	0.000169045
IGLV10-54	263.841	3.91965	0.697805	5.61711	1.94178e-08	3.14152e-07
IGLV1-51	3124.08	2.47043	0.600958	4.11082	3.9425e-05	0.000228969
IGLV1-50	34.8164	1.72505	0.610782	2.82432	0.00473806	0.0135262
IGLV1-47	1724.41	1.82761	0.587346	3.11164	0.00186048	0.00622758
IGLV7-46	397.77	1.40273	0.604953	2.31874	0.020409	0.04701
IGLV1-44	2430.54	2.00994	0.588759	3.41386	0.00064049	0.00250122
IGLV7-43	392.753	1.39754	0.606763	2.30326	0.021264	0.0485493
IGLV1-40	3688.75	1.58902	0.564356	2.81563	0.00486821	0.0137259
IGLV5-37	67.3557	2.74057	0.847941	3.23203	0.00122915	0.00432751
IGLV1-36	387.923	2.92229	0.723992	4.03635	5.42882e-05	0.000302367
IGLV3-25	3051.96	2.28621	0.58796	3.88838	0.000100914	0.000509822
IGLV2-23	3316.45	2.08576	0.575267	3.62572	0.000288162	0.00127561
IGLV3-21	7267.19	2.65556	0.631011	4.20843	2.57156e-05	0.000164073
IGLV3-19	3362.69	3.11694	0.615913	5.06068	4.17773e-07	4.54202e-06
IGLV2-18	160.575	1.67457	0.640376	2.61497	0.00892345	0.0224794
IGLV3-16	46.9586	2.18389	0.707394	3.08723	0.00202029	0.00669654
IGLV2-14	2936.1	1.77678	0.533482	3.33053	0.000866799	0.003226
IGLV2-11	2152.85	2.0513	0.60857	3.37068	0.000749817	0.00284786
IGLV3-10	1186.08	2.07946	0.641569	3.24121	0.00119023	0.00420135
IGLV3-9	431.806	1.58971	0.610907	2.60222	0.00926226	0.0230539
IGLV3-1	1545.47	2.56959	0.578899	4.43875	9.0483e-06	6.6111e-05
IGLC2	12401	1.88815	0.520164	3.6299	0.00028353	0.00126749
IGLC3	7848.09	2.23506	0.532731	4.19547	2.72308e-05	0.000170538
IGLC7	281.523	2.52092	0.693028	3.63754	0.000275251	0.00123454
IGHG4	37728	2.84577	0.657201	4.33014	1.49014e-05	0.000100751
IGHG2	38577	1.41419	0.55674	2.54012	0.0110814	0.0274311
IGHG1	240442	2.90255	0.569378	5.09775	3.43717e-07	3.84661e-06
IGHG3	27671.1	2.12206	0.575391	3.68804	0.000225991	0.00105179
IGHM	10529.1	2.93087	0.595526	4.92148	8.58922e-07	8.64648e-06
IGHJ2	50.9486	1.90377	0.672239	2.83199	0.00462589	0.0133184
IGHV6-1	58.034	2.12793	0.61796	3.44348	0.000574283	0.00227537
IGHV1-2	1599.62	2.99191	0.60636	4.93422	8.04736e-07	8.16146e-06
IGHV2-5	235.365	2.7878	0.699202	3.98711	6.68819e-05	0.000359259
IGHV3-7	79.8751	2.33104	0.646623	3.60494	0.000312229	0.00136
IGHV3-11	1407.31	2.38108	0.594962	4.00207	6.27912e-05	0.000339973
IGHV3-13	219.816	1.79152	0.675139	2.65356	0.0079647	0.020578
IGHV3-15	1775.64	1.69542	0.584908	2.8986	0.00374827	0.0112448
IGHV1-18	2733.36	2.31279	0.569249	4.06288	4.8472e-05	0.000278102
IGHV3-20	152.867	3.23055	0.666335	4.84823	1.24566e-06	1.20682e-05
IGHV3-21	1359.92	2.23897	0.576056	3.88672	0.000101608	0.000511425
IGHV3-23	3063.73	1.82005	0.527741	3.44875	0.000563184	0.00223792
IGHV1-24	1642.29	3.03372	0.670504	4.52454	6.05275e-06	4.75473e-05
IGHV2-26	519.357	2.98339	0.662083	4.50607	6.60407e-06	5.07058e-05
IGHV4-28	265.378	2.53873	0.607487	4.17907	2.92701e-05	0.00018081
IGHV3-33	962.586	1.82725	0.569171	3.21038	0.00132561	0.00464306
IGHV4-34	1079.22	2.21885	0.550753	4.02876	5.6072e-05	0.000308509
IGHV4-39	2962.33	2.44047	0.616631	3.95775	7.56592e-05	0.000395465
IGHV1-45	79.9279	1.62344	0.69695	2.32935	0.0198407	0.0460128
IGHV3-48	490.843	2.74933	0.630261	4.36221	1.28757e-05	8.92756e-05
IGHV3-49	966.256	2.13965	0.573373	3.73169	0.000190197	0.00090062
IGHV5-51	4104.04	2.22312	0.606278	3.66684	0.000245567	0.00111988
IGHV3-53	421.829	2.16247	0.589071	3.67098	0.00024162	0.00110933
IGHV1-58	306.525	2.62564	0.706561	3.71608	0.000202335	0.000954769
IGHV4-61	221.037	2.00536	0.631669	3.17471	0.00149988	0.00518659
IGHV3-66	202.271	1.81045	0.64713	2.79766	0.00514745	0.0142472
IGHV1-69	702.027	3.44296	0.664613	5.18041	2.21402e-07	2.59384e-06
IGHV2-70	276.351	2.41926	0.624873	3.8716	0.000108122	0.000538234
IGHV3-73	443.275	1.87497	0.613902	3.05418	0.00225678	0.00739028
ACKR1	840.719	-2.052	0.423015	-4.8509	1.22901e-06	1.2016e-05
IRF9	284.31	1.04405	0.286409	3.64531	0.000267065	0.00120578
IGHV3-64	138.129	3.21767	0.680865	4.72585	2.29152e-06	2.06237e-05
IGKV3D-15	130.004	1.86876	0.600461	3.11221	0.00185692	0.00622758
IGHV4-59	2135.88	2.38619	0.614509	3.88308	0.00010314	0.000517223
IGHV3-74	1076.78	1.42757	0.564903	2.5271	0.0115009	0.0282093
LTB	464.364	1.12669	0.396197	2.84377	0.00445839	0.013002
IGHV4-31	648.98	1.73235	0.614784	2.81782	0.00483513	0.0136734
IGHV3-43	224.158	1.98742	0.611155	3.25191	0.00114631	0.00406741
HLA-B	109496	1.06054	0.262332	4.04274	5.28292e-05	0.000297904
IGKV1D-8	122.054	1.68613	0.64153	2.62829	0.00858146	0.0218393
IGKV1-6	871.253	1.90751	0.609299	3.13065	0.00174417	0.00590555
IGKV3-20	6808.47	2.14954	0.546202	3.93542	8.30505e-05	0.000430785
IGKV1-17	807.733	1.6937	0.632109	2.67945	0.00737443	0.0192728
IGKV1-8	252.49	2.23659	0.620093	3.60686	0.000309929	0.00135432
IGKV1-16	750.153	2.14248	0.605335	3.53933	0.000401149	0.00169305
HLA-DOB	234.82	1.45139	0.327765	4.42813	9.50516e-06	6.87102e-05
IGKV3-11	7506.89	2.319	0.552737	4.19548	2.7229e-05	0.000170538
IGKV1-9	1393.93	2.21085	0.62416	3.54211	0.000396935	0.00168048
IGKV1-39	90.0312	2.93271	0.724087	4.05022	5.11691e-05	0.000289745
IGKV1D-17	50.0147	2.36666	0.777167	3.04524	0.00232492	0.00752278
IGHJ3	97.1646	2.1257	0.628608	3.3816	0.000720657	0.0027588
IGKV3-7	112.569	1.73786	0.623971	2.78516	0.0053502	0.0146591
IGKV2-30	108.434	1.73049	0.64472	2.68409	0.00727267	0.0191327
IGKV2D-29	429.837	2.71377	0.674612	4.02271	5.75323e-05	0.000315268
IGKV1-5	6240.51	1.95912	0.574443	3.41047	0.000648508	0.00252191
IGKV2-28	62.2098	3.51117	0.768709	4.56761	4.93306e-06	4.06305e-05
IGKV3-15	2244.89	1.99209	0.524707	3.79658	0.000146709	0.000712061
IGKV1-27	876.285	2.09311	0.632076	3.31148	0.000928039	0.00339947
IGKV2D-40	115.915	2.64344	0.685079	3.85859	0.000114043	0.000561536
MC1R	203.465	1.15773	0.252577	4.58365	4.56923e-06	3.78633e-05
MIA	45.3417	-1.74397	0.580285	-3.00538	0.00265251	0.0083637
IGHV3-30	1458.39	1.5185	0.550527	2.75826	0.00581094	0.0157312
CCL5	2325.85	1.48846	0.369089	4.03279	5.51191e-05	0.000305142
CCL3L3	103.104	1.17799	0.415979	2.83185	0.00462794	0.0133184
IGKV1D-13	104.88	2.07625	0.754561	2.7516	0.00593045	0.015991
IGHV4-4	95.9919	1.84515	0.625112	2.95172	0.00316014	0.00972077
IGLV2-8	1105.5	2.18926	0.617472	3.54552	0.000391833	0.00166407
IGHV1-69-2	1927.94	2.98504	0.658398	4.5338	5.79329e-06	4.63122e-05
