# Supplementary material for: AQP9 and ZAP70 as immune-related prognostic biomarkers suppress proliferation, migration and invasion of laryngeal cancer cells
Source: BMC Cancer. 2022 Apr 28;22:465. doi: 10.1186/s12885-022-09458-8 (PMC9047300; doi:10.1186/s12885-022-09458-8)
Supplement: Supplementary file 3 — Additional file 3: Supplementary Table 3. Differentially expressed IRGs in laryngeal cancer by edgeR. [file 12885_2022_9458_MOESM3_ESM.xlsx]

## Sheet: Sheet1
Supplementary table 3. Differentially expressed IRGs in laryngeal cancer by edgeR.
logFC	logCPM	PValue	FDR
MPO	-4.58915	3.76814	6.28714e-37	8.89002e-34
NRG2	-3.49767	3.34485	3.35562e-31	1.79987e-28
ANGPTL1	-4.07721	4.48156	3.81867e-31	1.79987e-28
CXCR2	-3.77372	6.54282	5.73005e-31	2.02557e-28
GREM2	-3.75316	4.29324	1.27845e-27	3.01289e-25
SPINK5	-4.0162	12.4159	3.73889e-27	7.55257e-25
LYZ	-4.37042	13.2505	1.51143e-25	2.67146e-23
FAM3D	-4.3321	9.22807	3.36916e-25	5.29332e-23
SORT1	-2.14667	10.151	4.52221e-24	6.3944e-22
MAPT	-3.51571	6.09516	1.3895e-23	1.78614e-21
TNFRSF11A	-2.19247	6.05966	2.14607e-22	2.52879e-20
BLNK	-2.51706	7.96399	1.37262e-20	1.49298e-18
ENDOU	-4.10381	7.46655	2.97206e-19	3.00178e-17
ESM1	4.86045	6.36322	1.91931e-18	1.59641e-16
GDF7	-2.71844	3.75048	2.911e-18	2.28675e-16
CXCL17	-3.3284	9.62095	2.241e-17	1.66777e-15
LEPR	-2.25075	7.4505	3.11506e-17	2.20234e-15
CDNF	-2.01675	3.44723	1.46751e-16	9.43209e-15
TPM2	-2.86217	11.0203	1.56463e-16	9.53081e-15
MAPK3	-1.42629	9.75468	1.61768e-16	9.53081e-15
RORC	-2.78848	5.91298	2.86887e-15	1.62263e-13
IL36A	-4.32395	7.94281	3.42533e-15	1.86285e-13
CHP1	-1.30711	10.873	3.58507e-15	1.87752e-13
NR3C2	-2.56512	5.12393	4.08957e-15	2.06523e-13
IL17D	-2.38122	3.71108	6.72634e-15	3.27967e-13
AHNAK	-1.64885	14.6291	3.80426e-14	1.79307e-12
IL17RC	-1.36868	8.38191	6.04661e-14	2.75803e-12
FOS	-2.47874	12.5689	7.94577e-14	3.51104e-12
TLR3	-2.08812	6.807	9.21938e-14	3.95036e-12
CCL2	-2.03928	8.41803	1.00175e-13	4.16611e-12
FAM3B	-3.40256	8.04728	2.10004e-13	8.24848e-12
GDF10	-3.13821	3.38892	2.26218e-13	8.64519e-12
CYSLTR1	-2.0533	4.77552	3.65946e-13	1.36171e-11
ACTA1	-5.22058	12.0217	4.33794e-13	1.57278e-11
IL1RN	-2.50533	12.3881	8.00648e-13	2.76126e-11
ESRRG	-2.93364	4.11169	6.6665e-12	2.09476e-10
IL11	4.51579	6.62646	7.91339e-12	2.43251e-10
IL12A	-2.62347	3.50784	2.13241e-11	6.28172e-10
TNFRSF4	2.65397	5.81323	3.08705e-11	8.73018e-10
CLDN4	-2.13813	11.967	3.3823e-11	9.3776e-10
IL33	-2.50573	7.39448	5.00648e-11	1.36138e-09
SEMA6C	-2.09482	7.25668	6.29604e-11	1.67974e-09
SLC11A1	2.39976	7.00628	9.09045e-11	2.38035e-09
SEMA3F	-1.16901	10.3739	9.61552e-11	2.47206e-09
STC2	3.79834	8.87644	1.55226e-10	3.91945e-09
MMP9	4.56533	10.7454	1.60577e-10	3.98344e-09
GAST	5.91599	4.81475	2.68454e-10	6.54472e-09
OGN	-2.96261	5.90252	3.70531e-10	8.73218e-09
CCL11	4.56024	5.0798	4.39183e-10	1.00162e-08
ACKR1	-2.11907	7.5045	6.2466e-10	1.40202e-08
NLRX1	-1.60456	9.78093	6.38787e-10	1.41132e-08
ARRB1	-1.22537	6.83735	6.96936e-10	1.49313e-08
CXCL12	-1.83833	8.33935	8.772e-10	1.85129e-08
SEMA4F	1.83824	7.58512	9.57776e-10	1.99161e-08
MUC4	-2.94417	10.8775	1.34353e-09	2.71393e-08
PLA2G2A	-2.83323	7.0159	1.80367e-09	3.54221e-08
ARTN	3.20417	7.76116	1.93852e-09	3.71025e-08
RARG	-1.17452	10.8637	1.94171e-09	3.71025e-08
SOCS3	-1.33247	10.9752	2.02036e-09	3.80906e-08
XCR1	-2.04544	4.90078	2.54485e-09	4.73477e-08
AZGP1	-3.19815	9.07625	2.68887e-09	4.93775e-08
ACVR2A	-1.12794	7.55795	3.14896e-09	5.7085e-08
SOCS1	2.5386	7.34206	3.27309e-09	5.85841e-08
MAP3K8	-1.44884	7.65721	4.76686e-09	8.42542e-08
AR	-2.13412	5.8258	5.02432e-09	8.77085e-08
IL6ST	-1.05971	10.207	5.78729e-09	9.97955e-08
BMP8A	2.92768	3.38509	6.09823e-09	1.0389e-07
BTC	-2.31744	5.03698	1.23723e-08	2.08268e-07
IL19	-2.45346	3.59686	1.7095e-08	2.8438e-07
RORA	-1.39863	8.44538	2.11199e-08	3.43259e-07
IL5RA	-2.43863	3.03756	3.12561e-08	5.02229e-07
SPP1	4.97724	11.6479	5.02091e-08	7.97705e-07
TNFRSF9	2.23276	5.73312	6.88642e-08	1.07004e-06
TGFB1	1.31215	10.6277	7.79982e-08	1.18591e-06
CXCL5	4.49211	6.5648	1.04868e-07	1.57748e-06
PLAU	2.35321	11.7571	1.19855e-07	1.78394e-06
SEMA4D	-1.02789	9.23288	1.52397e-07	2.23039e-06
TNFSF4	2.33671	5.505	1.53004e-07	2.23039e-06
TPT1	-1.0535	14.7801	1.57204e-07	2.26823e-06
PPARG	-1.98277	6.0829	1.83597e-07	2.62228e-06
AQP9	3.07849	6.02908	2.29771e-07	3.24896e-06
CCL28	-1.66988	6.73508	2.49154e-07	3.48816e-06
APLN	2.44184	6.84768	2.5509e-07	3.53624e-06
VAV2	1.4629	9.8276	2.82391e-07	3.8767e-06
TUBB3	2.33166	5.18315	3.20864e-07	4.29249e-06
LTBP1	2.20024	11.0706	3.21785e-07	4.29249e-06
XCL1	2.39677	4.74216	3.58772e-07	4.65464e-06
SEMA5B	2.51144	4.89049	3.58809e-07	4.65464e-06
VAV3	-1.60335	8.93363	3.66143e-07	4.70661e-06
INHBA	3.54471	10.2735	3.853e-07	4.90824e-06
PTHLH	2.84074	11.3716	5.96427e-07	7.52989e-06
PLXNA1	1.19472	11.461	7.14293e-07	8.93814e-06
IL18	-1.55637	9.15593	7.48108e-07	9.27917e-06
CHIT1	5.18209	6.96003	7.80299e-07	9.52222e-06
PTX3	-2.26813	5.65859	7.81172e-07	9.52222e-06
IL22RA1	-1.54419	7.9571	8.62016e-07	1.03296e-05
FCGR3A	2.08343	8.48379	9.12046e-07	1.08373e-05
SLURP1	-2.95692	9.59654	9.34902e-07	1.10163e-05
PLAUR	1.66528	9.58101	1.01433e-06	1.18535e-05
GREM1	2.47856	9.5418	1.22913e-06	1.41299e-05
DES	-3.44228	11.4112	1.47337e-06	1.66668e-05
CX3CR1	-1.52579	4.18701	1.79141e-06	2.01036e-05
FGF7	-1.76725	5.61617	1.83231e-06	2.04007e-05
NR1D2	-1.05848	9.00996	2.00366e-06	2.21342e-05
PGF	2.75861	9.55669	2.8947e-06	3.07752e-05
ACKR2	-1.58438	4.99561	3.13901e-06	3.31236e-05
RXFP1	5.76728	4.25795	3.53785e-06	3.70557e-05
BIRC5	1.23111	9.78741	3.71089e-06	3.85823e-05
SYTL1	-1.02198	9.91099	3.92344e-06	4.04945e-05
UCN2	2.19552	5.99766	4.01659e-06	4.11555e-05
TACR1	-1.75483	4.37064	4.21237e-06	4.27142e-05
PDGFB	1.43927	8.36953	4.40399e-06	4.36873e-05
CD1E	-1.61674	4.33004	4.41816e-06	4.36873e-05
OLR1	2.76449	6.41865	4.98495e-06	4.88083e-05
NR2E1	5.07721	3.62736	5.0051e-06	4.88083e-05
CSF2	4.30186	5.02432	5.4058e-06	5.23548e-05
CLEC11A	1.76348	6.9941	5.82834e-06	5.60631e-05
IL34	-1.50126	6.68068	6.60387e-06	6.30937e-05
ISG15	2.94085	11.0888	7.38861e-06	7.01175e-05
ACVR1C	1.78797	5.88961	9.10421e-06	8.46931e-05
NR4A2	-1.39969	7.62027	9.7767e-06	9.03546e-05
CTLA4	2.05064	5.5449	1.0201e-05	9.30598e-05
F2R	1.35306	9.15761	1.06699e-05	9.67128e-05
TNFSF11	2.45513	3.96139	1.08033e-05	9.72984e-05
PIK3R1	-1.03794	9.27271	1.1098e-05	9.93196e-05
EPO	3.59736	3.49058	1.13814e-05	0.000100583
BST2	2.34225	11.1089	1.53747e-05	0.00013503
PCSK1	1.87378	4.96028	1.55075e-05	0.000135355
CCR8	2.06329	3.32353	1.8396e-05	0.000159583
ICOS	1.64801	4.95638	1.86929e-05	0.000161169
NMB	1.97994	7.68394	1.92098e-05	0.000164622
TNFRSF12A	1.64957	10.0783	2.25272e-05	0.000189604
CXCL13	2.48172	7.90435	2.35185e-05	0.000196776
GAL	3.50196	5.79558	2.43179e-05	0.000201085
TNFRSF8	1.90344	4.75225	2.55535e-05	0.000210073
MCHR1	3.47956	3.55784	3.0272e-05	0.000247425
FGFR4	1.72113	6.71656	3.24022e-05	0.00026181
PROC	2.69907	5.11739	3.6305e-05	0.000290876
HLA-F	1.44148	10.219	4.60743e-05	0.000356006
PDGFA	1.2841	8.78458	4.87908e-05	0.000374947
TYMP	1.733	12.0451	5.39487e-05	0.000410126
PLXNA3	1.03223	8.87546	6.06284e-05	0.000456003
SCGB3A1	-2.84622	10.394	6.10388e-05	0.000456661
NFKBIE	1.2053	8.22108	6.27952e-05	0.000464882
TFRC	1.57904	12.1154	6.41539e-05	0.000470019
CD320	1.08498	8.34781	7.04702e-05	0.000508392
IL24	2.90499	7.48587	7.20705e-05	0.000514685
LGR5	4.07664	7.11801	7.27433e-05	0.000516248
MC1R	1.18552	5.48554	7.30196e-05	0.000516248
IGLV10-54	3.84735	5.76261	7.47348e-05	0.000525746
RAC3	1.88032	7.8446	8.10895e-05	0.000567627
SSTR2	2.20211	4.81363	8.38611e-05	0.000579761
IGHG1	2.86843	15.5851	8.4053e-05	0.000579761
DMBT1	-2.82547	10.2609	8.79315e-05	0.000600653
FGFR3	-1.06935	11.2901	9.71917e-05	0.00065421
ITGAV	1.00559	11.3257	9.76226e-05	0.00065421
CCL8	-1.34976	4.32257	0.000102489	0.000683582
PDGFRB	1.44095	10.4997	0.000104461	0.000692235
NR4A1	-1.39116	9.76026	0.000104765	0.000692235
HLA-DOB	1.44726	5.66204	0.000126353	0.000827145
EGF	-1.71063	5.33104	0.000137893	0.000898529
LTBP2	1.20362	10.7914	0.000144107	0.000934713
GDF6	2.48367	3.02578	0.000150732	0.000973221
IGLV3-19	3.06996	9.43235	0.000151833	0.000975874
IGHV1-69	3.41733	7.17889	0.000153033	0.000979137
TGFB3	1.39105	8.59473	0.000162283	0.00103364
IGHM	2.88641	11.0808	0.000181681	0.00114686
PLXNB3	1.2782	7.74724	0.000187518	0.00117845
PTH2R	4.10914	5.7847	0.000197379	0.00122409
IGHV1-2	2.92553	8.34903	0.000198874	0.00122798
CTSG	-1.43574	4.38532	0.000200966	0.0012355
CYSLTR2	1.58588	4.30737	0.000203617	0.00124638
JAG2	1.04643	10.4308	0.000205635	0.00125331
CXCL9	2.70737	9.7906	0.000209164	0.00126935
CCL24	-1.2224	4.79903	0.000210833	0.001274
DUOX2	-1.7006	10.1758	0.000211733	0.001274
TNFRSF18	1.72644	8.28758	0.000234756	0.00138523
CCL7	3.23232	3.05342	0.000235117	0.00138523
FCER1G	1.16585	7.84429	0.000249581	0.00146434
TGFBR3	-1.24843	7.91857	0.000274145	0.00158869
IGLV4-60	3.99037	5.6697	0.000283879	0.00163839
SAA2	-1.72837	7.24707	0.000292662	0.00168221
AMH	3.18061	4.59884	0.000311045	0.00176634
IGHV3-20	3.20795	5.02354	0.000326901	0.00184159
CXCL14	2.5252	13.4636	0.00033906	0.0019025
HLA-B	1.09763	14.5551	0.000344541	0.00191804
SEMA3E	-1.91925	3.75372	0.000375851	0.00206791
NRG1	1.58179	9.12008	0.000424683	0.00232005
BMP3	-2.25155	6.04999	0.000425029	0.00232005
HLA-G	2.15934	7.28375	0.000427297	0.00232005
IL21R	1.44354	5.63886	0.000428242	0.00232005
NFKBIZ	-1.08866	9.31243	0.000446103	0.00240759
IL1R2	-1.59874	9.3574	0.000459348	0.00246029
IGHV3-64	4.43304	6.51844	0.000462754	0.00246919
RAC2	1.18179	9.47428	0.000469048	0.00249336
MIA	-1.70058	3.34786	0.00047187	0.00249897
IL36G	2.44515	9.34643	0.000491696	0.00259161
CXCL8	2.04981	10.2617	0.00049303	0.00259161
NTF3	-1.56255	4.72219	0.000510794	0.00267505
IGLV3-1	2.51645	8.30024	0.000517118	0.00269817
CCL5	1.53083	9.0076	0.000528083	0.00274525
HLA-A	1.11694	14.0906	0.00055277	0.00286307
CSF3R	1.46618	6.61143	0.000565116	0.00291633
IL6	-1.51976	7.16082	0.00058139	0.0029894
ADCYAP1R1	-1.33538	3.46265	0.000603295	0.00309079
CXCR4	1.20771	8.79783	0.000647923	0.00329555
ADRB2	-1.36443	7.81508	0.00065386	0.00330199
IGLC3	2.20402	10.656	0.000659019	0.0033162
IGHV1-69-2	2.93814	8.61813	0.000664055	0.00332969
IGHV2-26	2.95848	6.75532	0.000712276	0.00354633
TNFAIP3	1.20384	10.5206	0.000725547	0.00359973
HNF4G	-1.51652	4.26938	0.000733688	0.00362739
GNLY	1.77747	7.3211	0.000739736	0.00364455
IGHV1-24	2.97927	8.39086	0.000750142	0.00367752
IGKV3-11	2.27589	10.5839	0.000766171	0.00373574
IGHV3-48	2.71586	6.65663	0.000804952	0.00388444
CD40LG	-1.31089	2.74838	0.000819968	0.00393029
IGKV2-28	3.44476	3.71582	0.00089104	0.00424219
IGLV6-57	2.40255	8.51189	0.000905337	0.00428493
CD1C	-1.1955	4.45168	0.000906078	0.00428493
IGHG4	2.81609	12.9084	0.000979889	0.00460013
VTN	2.30159	2.60035	0.000982489	0.00460013
RARB	-1.28067	6.65077	0.001027	0.00474901
SEMA7A	1.05513	7.64564	0.00102772	0.00474901
PTN	-1.36965	8.26156	0.00106637	0.00491156
IGLV3-21	2.61782	10.5333	0.00115322	0.00523701
IGHV4-34	2.18141	7.79543	0.00116048	0.00523701
IGHV4-28	2.46653	5.75404	0.00116605	0.00523701
CNTFR	-1.67754	4.5717	0.00116666	0.00523701
TNC	1.74449	13.912	0.00117056	0.00523789
IGHV1-18	2.27843	9.14024	0.00118713	0.00529526
IRF9	1.07203	5.96137	0.00123857	0.00545586
IGLV1-51	2.41923	9.31206	0.00127426	0.00557833
FGF10	-1.56582	3.13261	0.00144346	0.00622161
IGKV3-20	2.09647	10.4395	0.00144703	0.00622161
IL1F10	2.83333	3.84487	0.00148824	0.00633845
FGF18	-1.27629	3.27631	0.00150538	0.00639223
TNFSF18	2.47161	5.34107	0.00162027	0.00675829
CCL20	2.42185	7.97015	0.00162977	0.00677792
IGHV3-11	2.31355	8.15362	0.00166048	0.00686527
CD70	1.9832	5.05991	0.00171391	0.00706549
CXCL10	2.21802	9.09797	0.00181025	0.00739802
IGKV3-15	1.94919	8.84863	0.00181026	0.00739802
IGHV3-43	3.16271	6.73948	0.00183249	0.00746727
IGHV3-21	2.20659	8.13252	0.00185942	0.00755522
ROBO2	-1.53978	5.84113	0.00195545	0.00787753
IGHV4-39	2.38669	9.23848	0.00199406	0.00796497
IGLV3-25	2.23626	9.29025	0.00205583	0.00814269
IGKV4-1	2.18317	10.4501	0.00209692	0.00825918
IGKV2D-29	2.67477	6.46192	0.00214758	0.00841187
IGKC	2.01177	14.671	0.00221929	0.00865187
LIF	1.59831	7.24459	0.00223304	0.00865187
MSR1	1.31411	7.21907	0.00223333	0.00865187
IGKV1-16	2.58512	7.73918	0.00228493	0.00873829
ARG2	-1.0589	7.18814	0.00228654	0.00873829
IGLV4-69	2.78652	8.27787	0.00236759	0.00901103
IGHV4-59	2.32423	8.75806	0.00237065	0.00901103
CHGB	4.07983	8.43087	0.00238029	0.00901443
VEGFA	1.0071	11.0034	0.00238486	0.00901443
IGHV2-70	2.38461	5.83155	0.00239067	0.00901443
CCR10	1.70795	3.3909	0.00243629	0.009162
IGKV1-39	2.8486	4.20939	0.00247212	0.0092721
IGHV2-5	2.73402	5.59053	0.00259248	0.0096636
IGLC2	1.84482	11.3099	0.00260699	0.0096636
IGLV1-36	2.88302	6.33023	0.00261418	0.0096636
GPER1	1.2826	5.50605	0.0026706	0.00980033
SEMA6D	1.93767	6.93322	0.00267534	0.00980033
IL13RA2	2.33793	4.0659	0.00271521	0.00992068
IGHV3-49	2.09069	7.62991	0.00274043	0.00998703
IGHG3	2.08646	12.464	0.00282285	0.0101824
IGKV2D-40	2.62644	4.6212	0.00297034	0.0106601
IGLV8-61	3.04763	7.4145	0.00302441	0.0108266
IL1B	1.66494	8.69144	0.00306082	0.0109293
IGHV3-53	2.11651	6.43151	0.00323517	0.0114137
FCGR3B	1.90911	4.76186	0.00326985	0.0115014
IGHV5-51	2.17397	9.70283	0.00352315	0.0122703
IL22RA2	1.77148	3.53237	0.00362851	0.0125139
IGLV2-23	2.02474	9.4058	0.00364383	0.0125362
OSM	1.48271	5.81315	0.00366889	0.0125918
FPR2	1.67385	4.23992	0.00370302	0.0126781
IGHV4-4	2.75102	5.24374	0.00404012	0.0136996
IGKV3D-20	2.39243	6.61818	0.00409235	0.0138435
IGHV3-23	1.77879	9.29886	0.00420782	0.0141663
IGKV1-8	2.18799	5.69486	0.004302	0.0143468
IGHV3-7	2.28812	4.07521	0.0046408	0.0154402
IGHV1-58	2.58562	5.98638	0.00467081	0.0155036
NGF	1.98771	4.20238	0.0048458	0.0160046
IGLV2-8	2.15702	7.83647	0.00486702	0.0160046
ZAP70	1.33064	6.36656	0.00507366	0.0164989
IGKV1-9	2.17423	8.16983	0.00507567	0.0164989
INHBE	1.55674	3.62671	0.00516724	0.0167196
IL1A	1.88764	8.90171	0.00530654	0.0169962
IGLC7	2.44501	5.83015	0.00547841	0.017447
IGKV1-5	1.91471	10.3226	0.00558763	0.0177548
TFR2	1.29036	5.33892	0.00561555	0.0178036
IGLV2-14	1.74102	9.2434	0.00564037	0.0178422
IGLV1-44	1.96163	8.94474	0.00569939	0.0179887
VGF	1.87924	4.02367	0.00585801	0.0183663
IL7R	1.06424	8.90855	0.00588105	0.0183978
IGHV6-1	2.07257	3.62189	0.0059537	0.018584
IGKV1-17	2.56077	8.25731	0.00657519	0.0203888
IGLV2-11	2.01629	8.79299	0.00681951	0.0210541
AKT3	1.07824	8.2895	0.00696139	0.021402
IGHJ3	2.07187	4.33251	0.00697761	0.021402
TNFRSF10C	1.35715	4.60869	0.00726635	0.0221914
EPGN	-1.37839	6.7517	0.00766804	0.023168
IGHV3-33	1.79522	7.63311	0.00829303	0.0248967
IGKV1-27	2.05472	7.49408	0.00840861	0.025137
IL12RB2	1.5249	5.31728	0.009126	0.0268278
CXCL11	1.93231	7.22439	0.010669	0.0305383
IGLV1-47	1.79034	8.46282	0.0108392	0.0309004
IGLV3-10	1.99499	7.89485	0.010936	0.0310512
IGHV4-31	2.06716	7.41956	0.0112095	0.0313944
IGHV4-61	1.95904	5.51088	0.0112123	0.0313944
IGLV3-16	2.35233	3.56704	0.0115589	0.0321737
IGKV3D-15	1.81651	4.745	0.0116307	0.0322883
IGKV1-6	1.86346	7.48486	0.011674	0.0323035
LTB	1.12284	6.63963	0.012376	0.0337833
IGHV3-73	1.85903	6.52409	0.0127374	0.0345549
PDCD1	1.00671	4.88904	0.0129554	0.0350265
PNOC	1.49339	3.73686	0.0146578	0.0391058
IGKV3D-11	1.83112	4.89828	0.0151526	0.04035
ESR1	-1.00267	5.36224	0.0152361	0.0403525
CCL3L3	1.16363	4.50078	0.0152392	0.0403525
TNFRSF17	1.51992	4.16498	0.0153306	0.0405185
SEMA3C	1.093	10.0896	0.0154373	0.0407246
CXCR1	1.5608	4.53125	0.0166558	0.0434525
IGHV3-15	1.66098	8.50801	0.0167242	0.0435506
KCNH2	1.47615	4.52272	0.018749	0.0482898
DEFB1	-1.09409	8.25627	0.018868	0.0484315
IGLV1-40	1.54892	9.55858	0.0188725	0.0484315
